# Supplementary material for: Co-infection of Mycoplasma gallisepticum and Escherichia coli Triggers Inflammatory Injury Involving the IL-17 Signaling Pathway
Source: Front Microbiol. 2019 Nov 15;10:2615. doi: 10.3389/fmicb.2019.02615 (PMC6872679; doi:10.3389/fmicb.2019.02615)
Supplement: Supplementary file 1 [file Data_Sheet_1.ZIP]

Archive with 7 entries (7 files):
- AP1.tif
- BACTIN1.tif
- BACTIN2.tif
- CEBP.tif
- CIKS.Tif
- P65.tif
- TRAF6.Tif
